# Supplementary material for: A redescription of Palaeogekko risgoviensis (Squamata, Gekkota) from the Middle Miocene of Germany, with new data on its morphology
Source: PeerJ. 2023 Jan 13;11:e14717. doi: 10.7717/peerj.14717 (PMC9841909; doi:10.7717/peerj.14717)
Supplement: Supplemental Information 1 [file peerj-11-14717-s001.xlsx]

## Sheet: Premaxillae
Number	TR length	TP number	TD index
7363	2.08	11	5.3
7364	2.19	10	4.6
7365	2.13	11	5.2
7366	2.21	10	4.5

## Sheet: Maxillae
Number	TR length	TP number	VF number	UF number	TD index
7340	6.04	26	4	5	4.3
7341	4.6	21	5	3	4.6
7342	6.31	28	5	3	4.4
7343	6.4	29	6	3	4.5
7344	6.09	26	6	4	4.3
7345	5.43	24	6	3	4.4
7346	6.09	24	5	3	3.9
7347	6.4	28	6	7	4.3
7348	6.96	29	6	3	4.2
7349	5.07	25	6	6	4.9
7350	6.08	26	6	/	4.3
7351	6.22	28	6	2	4.5
7352	6.2	28	7	5	4.5
7353	6.86	28	7	3	4.1
7354	6.41	28	5	5	4.4
7355	5.88	27	8	3	4.6
7356	6.14	26	4	5	4.2
7357	5.91	24	4	/	4.1
7358	5.76	24	4	4	4.2
7359	6.39	29	6	4	4.5
7360	6.43	29	5	4	4.5
7361	4.56	24	7	2	5.3
7362	6.8	28	6	5	4.1

## Sheet: Dentaries
Number	TR length	TP number	MF number	TD index
7250	7.5	36	4	4.8
7251	6.86	36	6	5.2
7252	7.56	37	6	4.9
7253	7.3	35	6	4.8
7254	6.21	29	3	4.7
7255	5.85	24	4	4.1
7256	6.95	32	6	4.6
7257	7.3	35	6	4.8
7258	7.63	34	7	4.6
7259	6.81	32	5	4.7
7260	7.1	33	6	4.6
7261	7.39	35	7	4.7
7263	7.61	35	6	4.6
7264	7.24	37	6	5.1
7265	6.88	33	5	4.8
7266	6.64	29	5	4.4
7267	7.81	35	5	4.5
7268	5.85	26	4	4.4
7269	6.7	30	5	4.5
7271	7.09	32	5	4.5
7272	6.83	33	6	4.8
7273	7.24	30	5	4.1
7274	7.63	33	5	4.3
7275	5.64	25	6	4.4
7276	5.06	24	3	4.7
7277	5.14	24	2	4.6
7278	5.03	23	3	4.6
7279	4.84	23	5	4.8
7280	3.98	20	4	5
7281	7.35	34	6	4.6
7282	6.98	33	5	4.7
7283	6.92	33	6	4.8
7284	6.62	32	6	4.8
7285	4.87	22	2	4.5
7286	6.74	30	6	4.5
7287	5.97	26	5	4.4
7288	5.08	27	6	5.3
7289	5.79	23	5	4
7290	5.41	27	4	5
7291	3.92	23	5	5.9
7292	6.78	32	6	4.7
7293	5.8	25	6	4.3
7294	5.96	27	6	4.5
7295	6.04	27	5	4.5
7296	4.14	20	5	4.8
7297	4.09	20	4	4.9
7298	5.21	23	2	4.4
7299	3.57	21	7	5.9
7300	6.38	30	4	4.7
7301	7.3	36	4	4.9
7302	6.83	32	5	4.7
7303	7.31	32	4	4.4
7304	6.66	28	6	4.2
7305	7.09	33	5	4.7
7306	7.25	34	5	4.7
7307	6.76	33	5	4.9
7308	6.85	32	6	4.7
7309	7.19	33	6	4.6
7310	6.65	32	6	4.8
7311	7.07	35	5	5
7312	6.43	31	5	4.8
7313	7.23	32	5	4.4
7314	6.82	33	7	4.8
7315	6.75	30	6	4.4
7316	6.79	32	7	4.7
7317	5.63	26	7	4.6
7318	5.71	28	7	4.9
7319	5.96	27	4	4.5
7320	5.2	23	5	4.4
7321	5.13	24	6	4.7
7322	6.7	35	7	5.2
7323	5.31	25	3	4.7
7324	4.01	19	6	4.7
7325	5.35	25	2	4.7
7326	6.21	28	4	4.5
7327	5.28	23	3	4.4
7328	5.66	25	3	4.4
7329	6.21	28	5	4.5
7330	5.68	26	4	4.6
7331	5.19	19	4	3.7
7332	6.55	28	5	4.3
7333	5.36	24	2	4.5
7334	6.38	31	5	4.9
7335	4.32	21	4	4.9
7336	4.65	23	4	4.9
7337	4.02	19	4	4.7
7338	4.25	20	4	4.7
7339	3.53	13	2	3.9
Unnumbered	7.48	37	7	4.9	Likely 7249

## Sheet: Info
Number	SNSB-BSPG 1970 XVIII …
TR Length	Lengt (width in the case of premaxilla) of tooth row (complete or preserved)
TP number	Number of tooth positions (complete or preserved)
MF number	Number of mental foramina (complete or preserved)
VF number	Number of ventrolateral foramina (complete or preserved)
UF number	Number of upper row of foramina on maxilla (complete or preserved)
TD index	Tooth-density index
Completeness		Complete				Completeness is here evaluated with respect to the features relevant for the measurements
		Almost complete, very small portion(s) missing
		About half of relevant part of bone or less
