# Supplementary material for: A redescription of Palaeogekko risgoviensis (Squamata, Gekkota) from the Middle Miocene of Germany, with new data on its morphology
Source: PeerJ. 2023 Jan 13;11:e14717. doi: 10.7717/peerj.14717 (PMC9841909; doi:10.7717/peerj.14717)
Supplement: Supplemental Information 3 [file peerj-11-14717-s003.xlsx]

## Sheet: Extinct (others)
Comparison between Palaeogekko risgoviensis and other European extinct gekkotans.
Feature	P. risgoviensis	C. piveteaui	C. verus	G. arambourgi	G. gaillardi	G. delfinoi	L. lefevrei
Maxilla, carina maxillaris	Present	Present	?	?	?	?	Present
Maxilla, development of carina maxillaris	Sigmoid, vertical	Straight, directed posterodorsally	?	?	?	?	Sigmoid
Maxilla, articulation surface with nasal	Absent	Present	?	?	?	?	Present
Maxilla, anterior point of facial process	Present, short	Present, short	?	?	?	?	Present, short
Maxilla, postnarial anterodorsal depression	Absent	Present	Present	?	?	?	Absent
Maxilla, number of ventrolateral foramina	5 - 8	9 or 11	9	?	?	?6	7
Maxilla, posterior groove	Absent	Present	Present	Absent	?	Present	Absent
Maxilla, posterior process	Short	Long	?	Long	Short	Long	Long
Maxilla, end of posterior process	Pointed	?	?	Rounded	?	Pointed	Pointed
Maxilla, posterior margin of facial process	Steep	Steep	?	Steep	?	?	Gently sloping
Maxilla, lateral surface	Smooth	Sculptured	Sculptured	?	?	Smooth	Smooth
Maxilla, tooth count	(24) 26 - 29	37 or >38	27	?	?	>27	38
Dentary, tooth count	(23) 27 - 30	49	?	?	?	?	33
Compound bone, posterior surangular foramen	Not shifted dorsally	?	?	?	?	Shifted dorsally	?

## Sheet: Extinct (Euleptes)
Comparison between Palaeogekko risgoviensis and extinct Euleptes.
Feature	P. risgoviensis	E. gallica	E. klembarai	Euleptes sp. (Oppenheim/Niersten quarry)
Premaxilla, ascending nasal process	Narrow, expanded at midheight	Arrow shaped	?	Arrow shaped
Premaxilla, tooth count	10 - 11	9	?	8 or 10
Maxilla, anteromedial process	Well developed	Well developed	Well developed	?
Maxilla, carina maxillaris	Present	Present	Present	Present
Maxilla, development of carina maxillaris	Sigmoid, vertical	Straight, directed posterodorsally	Straight, directed posterodorsally	Sigmoid, vertical
Maxilla, anterior point of facial process	Present, short	Present, long	Present, short	Present, long
Maxilla, number of ventrolateral foramina	5 - 8	7 - ?10	?6/?7	9
Maxilla, posterior groove	Absent	Present	Present	Present
Maxilla, posterior process	Short	Long	Short	Short
Maxilla, end of posterior process	Pointed	Rounded	Pointed	Pointed
Maxilla, tooth count	(24) 26 - 29	?31	29	26 - 28
Dentary, tooth count	(23) 27 - 30	28	?	29 - 32

## Sheet: Extant
Comparison between Palaeogekko risgoviensis and European extant gekkotans.
Feature	P. risgoviensis	E. europaea	H. turcicus	M. kotschyi	T. mauritanica
Premaxilla, ascending nasal process	Narrow, expanded at midheight	Arrow shaped	Narrow, not expanded	Narrow, expanded distally	Narrow, not expanded
Premaxilla, notch between palatal processes	Shallow	Shallow	Deep	Deep	Deep
Premaxilla, tooth count	10 - 11	8 - 9	10 - 11	9 or 11	9 - 11
Maxilla, anteromedial process	Well developed	Well developed	Small	Small	Well developed
Maxilla, carina maxillaris	Present	Absent	Present	Absent	Absent
Maxilla, development of carina maxillaris	Sigmoid, vertical	-	Sigmoid, oriented posterodorsally	-	-
Maxilla, anterior point of facial process	Present, short	Present, long	Absent	Absent	Present, short
Maxilla, number of ventrolateral foramina	5 - 8	6 - 9	6 - 7	4 - 7	4 - 7
Maxilla, posterior groove	Absent	Present	Absent	Absent	Absent
Maxilla, lacrimal groove	Absent	Absent	Present	Absent	Absent
Maxilla, posterior process	Short	Long	Short	Short	Short
Maxilla, end of posterior process	Pointed	Rounded	Pointed	Pointed	Pointed
Maxilla, anterior margin of facial process	Inclined anteriorly	Inclined anteriorly	Inclined anteriorly	Vertical	Notched
Maxilla, lateral surface	Smooth	Smooth	Sculptured	Smooth	Smooth
Maxilla, tooth count	(24) 26 - 29	26 - 28	25 - 29	22 - 30	27 - 32
Dentary, anterior opening of Meckelian fossa	Groove	Groove	Groove	Groove	Foramen
Dentary, extension of posterior notch	1/5 - 1/7 of tooth row	1/3 of tooth row	1/4 of tooth row	1/6 of tooth row	1/5 of tooth row
Dentary, tooth count	(23) 27 - 30	28 - 32	28 - 31	27 - 37	28 - 33
Splenial, anterior mylohyoid foramen	Notch	Closed foramen	Closed foramen	Notch	Both as a notch and closed foramen
Splenial, posterior end	Not bending	Bending	Bending	Not bending	Bending
Coronoid, end of coronoid process	Pointed	Rounded	Pointed	Pointed	Pointed
Coronoid, end of posteromedial process	Pointed	Rounded	Pointed	Pointed	Rounded
Compound bone, posterior surangular foramen	Not shifted dorsally	Shifted dorsally	Not shifted dorsally	Not shifted dorsally	Shifted dorsally
